# Supplementary material for: Chemosensory Receptor Expression in the Abdomen Tip of the Female Codling Moth, Cydia pomonella L. (Lepidoptera: Tortricidae)
Source: Insects. 2023 Dec 14;14(12):948. doi: 10.3390/insects14120948 (PMC10743790; doi:10.3390/insects14120948)
Supplement: Supplementary file 1 [file insects-14-00948-s001.zip]

Archive with 9 entries (9 files):
- Data S1 - PCR Primers.xlsx
- Data S2 - CpomCR Protein Seqs.txt
- Data S3 - Sequencing and Transcriptome Metrics.xlsx
- Data S4 - Summary of CRs found in AbdTip Txome.xlsx
- DataFile S5 - Combined All Uncropped Gel Images - RF.pdf
- Figure S1 - RTPCR Assay of OR Expression_final.tif
- Figure S2 - RTPCR Assay of GR Expression_final.tif
- Figure S3 - MegaBroadIRs Phylogeny.pdf
- Figure S4 - RTPCR Assay of IR Expression_final.tif
