# Supplementary material for: Chemosensory Receptor Expression in the Abdomen Tip of the Female Codling Moth, Cydia pomonella L. (Lepidoptera: Tortricidae)
Source: Insects. 2023 Dec 14;14(12):948. doi: 10.3390/insects14120948 (PMC10743790; doi:10.3390/insects14120948)
Supplement: Supplementary file 1 [file insects-14-00948-s001.zip › Data S1 - PCR Primers.xlsx]

## Sheet: RT-PCR Primers
Primer Name	Primer Sequence	Expected Amplicon Size (bps)	Annealing Temperature
Odorant Receptors
CpomOrco-F1	GTGTTTCACTTCTGCATCTTCG	149	58°C
CpomOrco-R1	CTCATAGCCTTCTGACACTGC	"	"
CpomOR1-F2	GAACATATGAACACGAGCAACAG	138	58°C
CpomOR1-R2	CGTCACCGAACCCTTCAG	"	"
CpomOR3-F1	GCTCTACATTGGACACCGAAG	150	58°C
CpomOR3-R1	ACTCCCAGGGCAAATCATAC	"	"
CpomOR3-F2	CCAAGAGCCAATAAACCTGAAAG	118	58°C
CpomOR3-R2	AGTAGAGGTCACCGTACGAAG	"	"
CpomOR4-F1	CGGACCAATTACTCTCGTGG	148	58°C
CpomOR4-R1	CATCACTGTCTTGCGATTGC	"	"
CpomOR5-F1	GGAGTGCATGGATACGAGTAAC	129	58°C
CpomOR5-R1	GTCTTCAGTACAGCGGTCATAG	"	"
CpomOR8-F2	GTTCCAACAGCTAATTCAGACG	122	58°C
CpomOR8-R2	CAGCCTTCCTGTTCCTGAC	"	"
CpomOR10-F1	CTCCAATACACTACGGCTCTTG	111	58°C
CpomOR10-R1	CCACTCGCTATCATACACGC	"	"
CpomOR15-F1	AGGTCGCCACTCATTTGTAC	113	58°C
CpomOR15-R1	AGCTGTGATTTTCATCGGGAC	"	"
CpomOR18-F2	CAAGGCTGGACACTACATACC	78	58°C
CpomOR18-R2	CGGCGAAGTATGAATTATGACG	"	"
CpomOR21-F1	GCCCAGATGCTTTTACCAAATATG	138	58°C
CpomOR21-R1	ACTCCCACGGCATTGAATATG	"	"
CpomOR22-F2	TGGGAGAAGATGTCAGTACCT	111	58°C
CpomOR22-R2	AGGCCTTACTCCAGCTCTTA	"	"
CpomOR23-F1	ATTTGTCTCAGCGCGTTTAAC	145	58°C
CpomOR23-R1	CGTCGCTTATTTCCATGCTC	"	"
CpomOR26-F1	CCTCTTTCTGGAGAATTCCTATCC	129	58°C
CpomOR26-R1	GCAGTACGCAGATTCCATCA	"	"
CpomOR27-F1	AGCAACGAAGTGTATTTTATGAGC	149	58°C
CpomOR27-R1	GTGAAAGGTCCAGCTTCAAATATG	"	"
CpomOR29-F2	AATCGTACACATCTACACCGC	95	58°C
CpomOR29-R2	GTATGGTATAATAACTGTAAGCTCCTTTC	"	"
CpomOR30-F1	ACCATCCTGTTTATGCTGACG	110	58°C
CpomOR30-R1	ATAGAATACGCTTCTCGGCAC	"	"
CpomOR31-F1	GGGAAAAGCACTGGGACAAG	147	58°C
CpomOR31-R1	TAAATATAGAGTACGCTTCTCGGC	"	"
CpomOR32-F1	GTGGCCGTAAGACTCAACTC	143	58°C
CpomOR32-R1	CCCATGTTGAAGGAGCTCTC	"	"
CpomOR37-F3	AGAGAACAGCTTCGACAACC	136	58°C
CpomOR37-R3	CACACCGTACACGTAGGTAAG	"	"
CpomOR37.2-F1	GCTTACCGATCCAAGAAACTACG	147	58°C
CpomOR37.2-R1	CACACTGCATTCGAACCAAAG	"	"
CpomOR39-F1	GAGGTTGATTTTGTTCTGGACTG	143	58°C
CpomOR39-R1	GGTAGTTTGTTATGCCCAGGA	"	"
CpomOR40-F2	ACAGCGATCTACTCATGGAAAAG	150	58°C
CpomOR40-R2	CTCTCCAATCGGCACATAATGA	"	"
CpomOR47-F2	GACTTACTCCTACGGCTTCATG	112	58°C
CpomOR47-R2	CACGAGACGAATTGACTTGAAAC	"	"
CpomOR52-F1	GCGACTGCTGCTCAATATTTTAC	133	58°C
CpomOR52-R1	GTCTAGCAGCGTGTAGTATGAG	"	"
CpomOR53-F1	AACTCACGGACATCTTTGGAG	126	58°C
CpomOR53-R1	GGTCACTATCTCTGTCACATCAC	"	"
CpomOR56-F2	CAGGACGAGGACAAACTAAGG	121	58°C
CpomOR56-R2	CGATGGCGTTGCTGAAAATG	"	"
CpomOR57-F1	TGAGGTGGAAGCAGTGTTC	141	58°C
CpomOR57-R1	CAGCCGAGATACACAAACATG	"	"
CpomOR59-F2	CGTTATTGTGCTCCTTGAACC	148	58°C
CpomOR59-R2	CCCACTGTTATACACCGCTAG	"	"
CpomOR63-F1	TCTCAACATCACTCCATGTACAC	142	58°C
CpomOR63-R1	ATTCTCCCTCGTCCAATTTCTC	"	"
CpomOR64-F1	CGACATATCTTCAGTATACGGTCC	141	58°C
CpomOR64-R1	CCAATGCCCAAAATACCGAAC	"	"
CpomOR65-F2	TGAGATCAAATTCACCGGCC	84	58°C
CpomOR65-R2	ATGTTGAAGTAAGAGTAGGCGG	"	"
CpomOR69-F2	CACGACCTCACCATCTTCATC	133	58°C
CpomOR69-R2	GCCGCAGCATATTGAAATAAGAG	"	"
CpomOR70-F2	GGTGTACGAGAGCGGTTG	127	58°C
CpomOR70-R2	AGTTGTCATTGTAATCGGGCC	"	"
Gustatory Receptors
CpomGR1-F1	CCTCTGGGTTGACTTGTCG	141	58°C
CpomGR1-R1	AAACCGTGCTCCAATATCTCC	"	"
CpomGR2-F1	TGTTGGGTATTGACGTGTTGG	76	58°C
CpomGR2-R1	ATCTCGATGGCTTGGATGAAG	"	"
CpomGR3-F1	AGGGTTTCGGAGTCAAAGAC	149	58°C
CpomGR3-R1	CCATGACAGCTCAATCATTAGAAG	"	"
CpomGR4-F1	TCGCTTTAACGGGATTGGG	134	58°C
CpomGR4-R1	AAGAGCAGACTTGTGTTCCG	"	"
CpomGR6-F1	GAATGGAATAAAAGGTACTGGAGC	149	58°C
CpomGR6-R1	CTTGTGATGCGATTAGTGAAACC	"	"
CpomGR11-F1	TCCTTACAATTTCCTGGTAGCTC	137	58°C
CpomGR11-R1	GATGTTGCTGTTGATGTAGTCG	"	"
CpomGR13-F1	CCATGACTCAGTTCCTTCAGG	115	58°C
CpomGR13-R1	ATTACATCGCCGACATACAGG	"	"
CpomGR29-F1	ATTTATTAGCTCTGGTGGCCC	130	58°C
CpomGR29-R1	GCAAGATACAAGGACTCAGACC	"	"
CpomGR41-F1	GCAAGACACAAAGAGATTGGC	133	58°C
CpomGR41-R1	ACCATACACCGAGAAAACCG	"	"
CpomGR54-F1	GCTGTTCATCTTCGCCCC	150	58°C
CpomGR54-R1	CGAACTTCAGTGTAACGTAGGA	"	"
CpomGR55-F1	TCGCATGTCATCGACTTCAAG	134	58°C
CpomGR55-R1	GGAGTCCCATAACAGTTCCTG	"	"
CpomGR56-F1	GTAATTATGTAACTGCTCCGTCAC	148	58°C
CpomGR56-R1	ACCAATTCTCTTAACTCGGGC	"	"
CpomGR57-F1	AGTGGTCAGAACATTGGCTC	129	58°C
CpomGR57-R1	ATCTCGATCCTAATGCGCTTC	"	"
CpomGR58-F1	TCTGCCAATCTGTGCTTCTC	112	58°C
CpomGR58-R1	GCGATATGTAAGCAAACACCAAG	"	"
CpomGR58.2-F1	GGAAATCTTTGACGCATATTACCC	134	58°C
CpomGR58.2-R1	TGCAGATGCCGAGAAGTG	"	"
CpomGR59-F1	AAAGATGAGTTATTCGCTTGGATTC	137	58°C
CpomGR59-R1	GCTTTAATTATATCAGTATATGCGTTGAAC	"	"
CpomGR60-F1	AGAGTTCCAAATGATGCTTTTACC	90	58°C
CpomGR60-R1	GGAGTGATAAATGTTTCTGTAATCCG	"	"
CpomGR61-F1	TTCCTTCTGCTGGTCAACG	142	58°C
CpomGR61-R1	TCAGTCGCACTACGTTCTTG	"	"
CpomGR63-F2	TCGATCACATTCTTGTCGGC	139	58°C
CpomGR63-R2	GAAGCGAGAAAGCCATATTCAAG	"	"
CpomGR68.1-F1	GTGTAACTGCTCGATTTGGATTG	141	58°C
CpomGR68.1-R1	AGTCTAGCGTCATCTTTGCC	"	"
CpomGR68.4-F1	TTCGGCTATTTCCCATTAGAGG	150	58°C
CpomGR68.4-R1	GAAGTACAAGTCGAGGGTCG	"	"
Ionotropic Receptors
CpomIR1-F2	AATGCACAATTTTCGTTTCAACTATAC	143	58°C
CpomIR1-R2	AATTGGAGAACAGCCGAGTAC	"	"
CpomIR21a-F1	TTGAGAATGAGGTGAAGTGGG	120	58°C
CpomIR21a-R1	GGGTGTCTGCTAAAGTTAGTCC	"	"
CpomIR25a-F1	CTTGGCTTGTATCACGTTGG	142	58°C
CpomIR25a-R1	TCCTTCCCCGATTTTAGTTGTG	"	"
CpomIR31a-F1	GAAGACTACGAATGGATACGGG	149	58°C
CpomIR31a-R1	GTACCGGACTTGACTAACTGC	"	"
CpomIR64a-F1	CGAGGATGTGCTCTACAATAAGG	138	58°C
CpomIR64a-R1	TGCTTGACCAATGCCATACC	"	"
CpomIR68a-F2	AACGCCGAGTACCACAAG	145	58°C
CpomIR68a-R2	GGATGCTGAGGTCCATGAG	"	"
CpomIR75d-F1	ACAAGCTGTTGCCTCTCG	136	58°C
CpomIR75d-R1	CGCTCTGTGAAAGTTTTGCTG	"	"
CpomIR75p.1-F1	AGGACCCAAAGCATTCTACG	149	55°C
CpomIR75p.1-R1	AGTCAAGTTCCATCAAGTCGC	"	"
CpomIR75p.2-F2	ATTATGGACATGTACTCCGCC	116	58°C
CpomIR75p.2-R2	ATTCTCTTTTCTCGAGCCACC	"	"
CpomIR75p.3-F2	AGGTTTCCTCAGCGTTGAAG	125	58°C
CpomIR75p.3-R2	GGTTGCATTTCTCGTCCTCTAG	"	"
CpomIR75q.2-F2	GGACGAAGGTGTAAAGAAAATGC	144	58°C
CpomIR75q.2-R2	GGGTCGATCACCTGTAAATACTG	"	"
CpomIR60a.3-F1	TTTCTACCAAAGCGACTTAACAAG	140	58°C
CpomIR60a.3-R1	CCGCGCTTCCCTTCATATAA	"	"
CpomIR60a.4-F1	CCAGCAAGTCCCAATTGAATG	99	58°C
CpomIR60a.4-R1	GGCCAGAGCTTTTCATAAACG	"	"
CpomIR60a.5-F1	CGAGGTTCACTTATAGCGGTAC	149	58°C
CpomIR60a.5-R1	ACTGTTTCTGGCTTTCTCCG	"	"
CpomIR93a-F1	ACAACCATACTGTCAACCTCAG	133	55°C
CpomIR93a-R1	GCGACATCCTCTTTCTGACTC	"	"
qRT-PCR Reference Genes
Actin-F2	TCTTTTCCAACCCTCGTTCC	72	58°C
Actin-F2	TTCATGATCGAGTTGTAGGTGG	"	"
GAPDH-F1	CACACTCTTCCATCTTCGACG	89	58°C
GAPDH-F1	GCCATACTCATTGTCGTACCAG	"	"
