# Supplementary material for: Chemosensory Receptor Expression in the Abdomen Tip of the Female Codling Moth, Cydia pomonella L. (Lepidoptera: Tortricidae)
Source: Insects. 2023 Dec 14;14(12):948. doi: 10.3390/insects14120948 (PMC10743790; doi:10.3390/insects14120948)
Supplement: Supplementary file 1 [file insects-14-00948-s001.zip › Data S3 - Sequencing and Transcriptome Metrics.xlsx]

## Sheet: Sheet1
Sample Name	Raw Reads	Clean Reads
CM_Pupal_abdomen_tip	27026785	26424592	89.02
CM_unmated_abdomen_tip	27537406	26629910	90.31
CM_mated_abdomen_tip	35341009	34334679	90.31
Summed Reads	89905200	87389181
	# Sequences	# transcript clusters	mean sequence length	median sequence length	N50	Min Len	Max Len	Seq > 1kb	BUSCO Sequences Complete	BUSCO Sequences Partial	BUSCO Sequences Total
Trinity.fasta assembly	204868	165662	658	366	972	201	58424	30726	987/1013	19/1013	1006/1013
