# Supplementary material for: Chemosensory Receptor Expression in the Abdomen Tip of the Female Codling Moth, Cydia pomonella L. (Lepidoptera: Tortricidae)
Source: Insects. 2023 Dec 14;14(12):948. doi: 10.3390/insects14120948 (PMC10743790; doi:10.3390/insects14120948)
Supplement: Supplementary file 1 [file insects-14-00948-s001.zip › Data S4 - Summary of CRs found in AbdTip Txome.xlsx]

## Sheet: ORs
SeqID	Original Source ID	ORF Status	Most Complete ORF Size AA	Best DIAMOND blastp hit to Cydia pomonella OR on InsectBase 2.0	E-value	Percent Identity	Wan et al., 2019 nomenclature and gene annotation - Insect Base 1	Wan et al., 2019 gene annotation - Insect Base 2	RT-PCR Confirmation	Notes
CpomOrco	Bengtsson et al., 2012; Walker et al., 2016	Complete, Previously	473	Cydia pomonella "Orco"	0	0.998	Orco-CPOM223344.t1	cpo171480	Yes
CpomOR2b	Bengtsson et al., 2012; Walker et al., 2016	Complete, Previously	425	Cydia pomonella "putative uncharacterized protein"	5.58e-292	0.99	OR2c-CPOM22363.t1	cpo171670	*
CpomOR3	Bengtsson et al., 2012	Complete, Previously	426	Cydia pomonella "putative uncharacterized protein"	7.66e-296	0.9927	OR3a-CPOM22303.t1	cpo171070	No
CpomOR4	Bengtsson et al., 2012; Walker et al., 2016	Complete, Previously	424	Cydia pomonella "putative uncharacterized protein"	1.29e-191	0.9898	OR4d-CPOM22366.t1	cpo171700	Yes
CpomOR9	Walker et al., 2016	Complete, Updated	414	Cydia pomonella "putative uncharacterized protein"	4.99e-305	1	OR6e-CPOM22369.t1	cpo171730/cpo170630	No	Updated transcript derived from Wan et al., 2019 genome database
CpomOR10	Bengtsson et al., 2012; Walker et al., 2016	Complete, Previously	406	Cydia pomonella "OR2"	6.27e-304	0.995	OR28a-CPOM22353.t1	cpo171570	Yes
CpomOR11.2	Wan et al., 2019	Complete	401	Cydia pomonella "Or92a"	2.48e-287	1	OR11c-CPOM22360.t1	cpo171640	No	Complete transcript derived from Wan et al., 2019 genome database
CpomOR12.2	Wan et al., 2019	Complete	396	Cydia pomonella "Or7a"	2.13e-290	1	OR12b-CPOM22314.t1	cpo171180	No	Complete transcript derived from Wan et al., 2019 genome database
CpomOR14	Bengtsson et al., 2012; Walker et al., 2016	Complete, Previously	411	Cydia pomonella "Or13a"	4.07e-300	0.99	OR14a-CPOM22375.t1	cpo171790/cpo170960	No
CpomOR15	Bengtsson et al., 2012; Walker et al., 2016	Complete, Previously	409	Cydia pomonella "Or13a"	1.2e-241	0.789	OR20a-CPOM22374.t1	Not Identified	Yes	Transcript not identified in Wan et al., 2019 Insect Base 2 genome database
CpomOR18	Bengtsson et al., 2012; Walker et al., 2016	Complete, Previously	397	Cydia pomonella "Or1"	1.28e-287	0.9975	OR10a-CPOM22313.t1	cpo171170/cpo034860	Yes
CpomOR23	Wan et al., 2019	Incomplete	170	Cydia pomonella "Or67c"	3.22e-110	1	OR11d-CPOM22371.t1	cpo171750	Yes	Most complete transcript derived from Wan et al., 2019 genome database
CpomOR26	Walker et al., 2016	Complete, Previously	397	Cydia pomonella "Or94b"	3.14e-288	0.9899	OR26a-CPOM22373.t1	cpo171770/cpo170260/cpo170360	Yes
CpomOR27	Bengtsson et al., 2012; Walker et al., 2016	Complete, Previously	402	Cydia pomonella "putative uncharacterized protein"	1.64e-100	0.9548	OR27a-CPOM22352.t1	cpo171560	Yes
CpomOR29	Walker et al., 2016	Complete, Previously	398	Cydia pomonella "OR2"	4.17e-289	0.9923	OR29b-CPOM22333.t1	cpo171370/cpo132470	Yes
CpomOR31	Walker et al., 2016	Complete, Previously	400	Cydia pomonella "OR2a"	2.23e-294	0.99	OR30a-CPOM22322.t1	cpo171260/cpo103040	Yes
CpomOR32	Walker et al., 2016	Complete, Previously	417	Cydia pomonella "putative uncharacterized protein"	6.78e-48	0.9747	OR32a-CPOM22351.t1	cpo171550	Yes
CpomOR34	Wan et al., 2019	Incomplete	284	Cydia pomonella "putative uncharacterized protein"	7.64e-33	0.3564	OR39a-CPOM22345.t1	Not Identified	No	Most complete transcript derived from Wan et al., 2019 Insect Base 1 genome database; Transcript not identified in Wan et al., 2019 Insect Base 2 genome database
CpomOR37	Bengtsson et al., 2012; Walker et al., 2016	Complete, Previously	389	Cydia pomonella "putative uncharacterized protein"	8.41e-134	0.9848	OR36a-CPOM22355.t1	cpo171590/cpo061140	Yes
CpomOR37.2	Wan et al., 2019	Complete	385	Cydia pomonella "putative uncharacterized protein"	7.82e-276	1	OR36b-CPOM22356.t1	cpo171600/cpo061140	Yes	Complete transcript derived from Wan et al., 2019 genome database
CpomOR39	Bengtsson et al., 2012; Walker et al., 2016	Complete, Previously	404	Cydia pomonella "Or22c"	3.82e-288	0.9975	OR38b-CPOM22316.t1	cpo105140/cpo171200	Yes
CpomOR40	Bengtsson et al., 2012; Walker et al., 2016	Complete, Previously	395	Cydia pomonella "putative uncharacterized protein"	7.37e-286	0.9899	OR40a-CPOM22336.t1	cpo171400	Yes
CpomOR47	Walker et al., 2016	Complete, Previously	450	Cydia pomonella "putative uncharacterized protein"	1.08e-277	0.99	OR47a-CPOM22325.t1	cpo171290/cpo153970	Yes
CpomOR52	Wan et al., 2019	Complete	445	Cydia pomonella "TNeu058c09.1"	4.72e-172	0.9771	Unnamed-CPOM19511.t1	cpo149570	Yes	Complete transcript found in AbdAnt Txome; Transcript identified in Wan et al., 2019 Insect Base 2 genome database is chimeric and encodes multiple ORFs including this OR
CpomOR53	Bengtsson et al., 2012; Walker et al., 2016	Complete, Previously	399	Cydia pomonella "Or1"	3.95e-28	0.2558	OR53a-CPOM22348.t1	Not Identified	Yes	Transcript not identified in Wan et al., 2019 Insect Base 2 genome database
CpomOR54	Bengtsson et al., 2012; Walker et al., 2016	Complete, Previously	375	Cydia pomonella "Or85d"	1.37e-264	0.992	OR54a-CPOM22380.t1	cpo171840	No
CpomOR56	Bengtsson et al., 2012; Walker et al., 2016	Complete, Previously	396	Cydia pomonella "putative uncharacterized protein"	1.21e-280	0.9924	OR56c-CPOM22320.t1	cpo171240/cpo093820	Yes
CpomOR57	Bengtsson et al., 2012; Walker et al., 2016	Complete, Previously	402	Cydia pomonella "Or46a"	5.19e-285	0.9826	OR31a/OR31b-CPOM22334.t1	cpo171380/cpo157410/cpo170290	Yes
CpomOR59	Bengtsson et al., 2012; Walker et al., 2016	Complete, Previously	399	Cydia pomonella "GPROR4"	4.16e-202	0.9768	OR12a-CPOM22342.t1	cpo015180/cpo171460	Yes
CpomOR63	Bengtsson et al., 2012; Walker et al., 2016	Complete, Previously	420	Cydia pomonella "putative uncharacterized protein"	2.71e-312	1	OR46a-CPOM22324.t1	cpo171280/cpo138710	Yes
CpomOR64	Bengtsson et al., 2012; Walker et al., 2016	Complete, Previously	429	Cydia pomonella "Or67c"	1.64e-313	0.9953	OR24a-CPOM22326.t1	cpo171300/cpo079180	Yes
CpomOR65	Bengtsson et al., 2012; Walker et al., 2016	Complete, Previously	432	Cydia pomonella "Or13a"	5.87e-302	1	OR22a/OR22b-CPOM22376.t1	cpo065970/cpo171330/cpo171800/cpo165400	Yes
CpomOR66	Bengtsson et al., 2012; Walker et al., 2016	Incomplete	197	Cydia pomonella "putative uncharacterized protein"	1.53e-104	0.9634	Unnamed-CPOM22264.t1	cpo170680	No
CpomOR68	Walker et al., 2016	Complete, Previously	401	Cydia pomonella "putative uncharacterized protein"	3.53e-199	0.9966	OR68a-CPOM22299.t1	cpo171030	No
CpomOR69	Wan et al., 2019	Incomplete	384	Cydia pomonella "Or67c"	4.45e-279	1	OR24b-CPOM22327.t1	cpo171310/cpo079180	Yes	Most complete transcript derived from Wan et al., 2019 genome database
CpomOR70	Wan et al., 2019	Complete	378	Cydia pomonella "GPROR4"	6.49e-222	0.9967	OR60a-CPOM22343.t1	cpo171470/cpo015260	Yes	Complete transcript derived from Wan et al., 2019 genome database
CpomOR71	Walker et al., 2016	Complete, Previously	432	Cydia pomonella "Or85d"	0	0.9977	OR12d-CPOM22311.t1	cpo171150	No
Previously Described Candidate Pheromone Receptors not found in transcriptome but tested for expression
OR1	Bengtsson et al., 2012; Walker et al., 2016	Complete, Previously	428	Cydia pomonella "putative uncharacterized protein"	1.06e-243	0.9824	OR4c-CPOM22364.t1	cpo171680/cpo170020	Yes
OR5	Walker et al., 2016	Complete, Previously	426	Cydia pomonella "Or13a"	2.06e-310	0.9977	OR4a-CPOM22338.t1	cpo171420	Yes
OR6a	Bengtsson et al., 2012; Walker et al., 2016	Complete, Previously	415	Cydia pomonella "putative uncharacterized protein"	3.43e-165	0.9959	OR6a-CPOM22339.t1	cpo170170/cpo171430	No
OR7	Walker et al., 2016	Complete, Previously	422	Cydia pomonella "putative uncharacterized protein"	5.43e-93	1	OR6c-CPOM22341.t1	cpo170190	No
OR8	Walker et al., 2016	Complete, Previously	419	Cydia pomonella "putative uncharacterized protein"	2.64e-298	0.9833	OR6b-CPOM22340.t1	cpo171440/cpo170180	Yes
OR21	Walker et al., 2016	Complete, Previously	430	Cydia pomonella "putative uncharacterized protein"	1.79e-249	0.9899	OR8a-CPOM22349.t1	cpo171530/cpo170670	Yes
OR22	Bengtsson et al., 2012; Walker et al., 2016	Complete, Previously	424	Cydia pomonella "putative uncharacterized protein"	1.22e-105	0.9937	OR15a-CPOM22347.t1	cpo171510	Yes
OR30	Bengtsson et al., 2012; Walker et al., 2016	Complete, Previously	400	Cydia pomonella "OR2a"	2.05e-290	0.99	OR30b-CPOM22323.t1	cpo171270/cpo103050	Yes
OR41	Walker et al., 2016	Complete, Previously	389	Cydia pomonella "putative uncharacterized protein"	3.11e-284	0.9949	OR5a-CPOM22305.t1	cpo170900/cpo171090	No
* Due to high sequence similiraties for four candidate OR2 paralogues, distinguishing assays were not designed.

## Sheet: GRs
SeqID	Original Source ID	ORF Status	Most complete ORF Size AA	Best DIAMOND blastp hit to Cydia pomonella GR on InsectBase 2.0	E-value	Percent Identity	Wan et al., 2019 gene annotation - Insect Base 1	Wan et al., 2019 gene annotation - Insect Base 2	RT-PCR Confirmation	Notes
CpomGR1	Walker et al., 2016	Complete, Previously	462	Cydia pomonella GPRgr22	0	0.9978	CPOM11669.t1	cpo090360/cpo171830	Yes
CpomGR2	Walker et al., 2016	Complete, Previously	428	Cydia pomonella GPRgr22	7.46e-261	1	CPOM06490.t1	cpo050410	Yes
CpomGR3	Walker et al., 2016	Complete, Previously	477	Cydia pomonella GPRgr24	1.98e-230	0.997	CPOM06979.t1	cpo054070	Yes
CpomGR4	Walker et al., 2016	Complete, Updated	423	Cydia pomonella Transposable element Tcb2 transposase	1.13e-165	0.9508	CPOM02183.t1	cpo017370	Yes
CpomGR6	Walker et al., 2016	Incomplete	280	Cydia pomonella Gr64f	6.56e-173	1	CPOM02195.t1	cpo017420	Yes	Most complete transcript derived from Wan et al., 2019 genome database
CpomGR11	Novel	Complete	415	Not Found	N/A	N/A	N/A	N/A	Yes
CpomGR13	Novel	Incomplete	131	Not Found	N/A	N/A	N/A	N/A	Yes
CpomGR29	Walker et al., 2016	Complete, Updated	351	Not Found	N/A	N/A	N/A	N/A	Yes	Complete transcript found in AbdAnt Txome
CpomGR30	Walker et al., 2016	Incomplete	389	Not Found	N/A	N/A	N/A	N/A	No
CpomGR41	Novel	Incomplete	144	Not Found	N/A	N/A	N/A	N/A	Yes	Most complete transcript found in AbdAnt Txome
CpomGR54	Novel	Incomplete	129	Not Found	N/A	N/A	N/A	N/A	Yes
CpomGR55	Walker et al., 2016	Incomplete	228	Not Found	N/A	N/A	N/A	N/A	Yes
CpomGR56	Novel	Incomplete	147	Not Found	N/A	N/A	N/A	N/A	Yes	Most complete transcript found in AbdAnt Txome
CpomGR57	Novel	Incomplete	116	Not Found	N/A	N/A	N/A	N/A	Yes
CpomGR58	Walker et al., 2016	Incomplete	255	Not Found	N/A	N/A	N/A	N/A	Yes
CpomGR58.2	Novel	Incomplete	219	Not Found	N/A	N/A	N/A	N/A	Yes
CpomGR59	Novel	Incomplete	223	Cydia pomonella "putative uncharacterized protein"	6.68e-43	0.3197	N/A	N/A	Yes	Most complete transcript is a merger of overlapping, nearly identical transcripts from Abd Tip and Ant-Abd Tip transcriptomes
CpomGR60	Walker et al., 2016	Incomplete	258	Not Found	N/A	N/A	N/A	N/A	Yes
CpomGR61	Walker et al., 2016	Complete, Updated	377	Cydia pomonella "putative uncharacterized protein"	1.13e-31	0.4348	N/A	N/A	Yes	Complete transcript found in AbdAnt Txome
CpomGR63	Walker et al., 2016	Complete, Updated	419	Cydia pomonella "putative uncharacterized protein"	4.09e-302	0.9909	CPOM22273.t1	cpo170770	Yes	Updated transcript derived from Wan et al., 2019 genome database
CpomGR68.1	Walker et al., 2016	Complete, Updated	369	Cydia pomonella "putative uncharacterized protein"	2.97e-188	0.9851	CPOM22276.t1	cpo170800	Yes	Complete transcript found in AbdAnt Txome
CpomGR68.4	Walker et al., 2016	Complete, Previously	407	Cydia pomonella "putative uncharacterized protein"	2.67e-172	0.992	CPOM22294.t1	cpo170980	Yes

## Sheet: IRs
SeqID	Original Source ID	ORF Status	ORF Size AA	Best DIAMOND blastp hit to Cydia pomonella IR on InsectBase 2.0	E-value	Percent Identity	Wan et al., 2019 gene annotation - Insect Base 1	Wan et al., 2019 gene annotation - Insect Base 2	RT-PCR Confirmation	Notes
CpomIR1	Bengtsson et al., 2012	Incomplete	591	Cydia pomonella IR75a	6.66e-240	0.9809	CPOM11956.t1	cpo092690	Yes
CpomIR4	Wan et al., 2019	Complete	754	Cydia pomonella kbp (Glutamate receptor U1)	0	0.9808	CPOM06138.t1	cpo047540	No
CpomIR21a	Bengtsson et al., 2012	Complete, Previously	854	Cydia pomonella IR21a	0	0.9895	CPOM01536.t1	cpo012110	Yes
CpomIR25a	Bengtsson et al., 2012	Complete, Previously	924	Cydia pomonella IR25a	0	0.9978	CPOM12445.t1/CPOM20628.t1/CPOM22156.t1	cpo095750/cpo157910	Yes
CpomIR31a	Bengtsson et al., 2012	Complete, Updated	598	Not Found	N/A	N/A	N/A	N/A	Yes
CpomIR64a	Walker et al., 2016	Complete, Previously	603	Cydia pomonella IR75a	2e-161	0.9958	CPOM20498.t1	cpo156980	Yes
CpomIR68a	Wan et al., 2019	Incomplete	703	Cydia pomonella Glutamate receptor ionotropic, kainate glr-3	0	0.9926	CPOM18631.t1	cpo142990	Yes
CpomIR75d	Walker et al., 2016	Complete, Updated	580	Cydia pomonella Glutamate receptor ionotropic, kainate glr-3	1.83e-271	0.961	CPOM06199.t1	cpo048050	Yes	Complete transcript found in AbdAnt Txome
CpomIR75p.1	Walker et al., 2016	Complete, Previously	608	Cydia pomonella kbp (probable glutamate receptor)	2.82e-264	0.9921	CPOM03036.t1	cpo023620	Yes
CpomIR75p.2	Bengtsson et al., 2012; Walker et al., 2016	Complete, Previously	638	Cydia pomonella IR75a	5.75e-117	0.3628	N/A	N/A	Yes
CpomIR75p.3	Walker et al., 2016	Incomplete	440	Cydia pomonella "putative uncharacterized protein"	9.06e-150	0.9872	CPOM22208.t1	cpo170120	Yes
CpomIR75q.2	Bengtsson et al., 2012; Walker et al., 2016	Complete, Previously	614	Cydia pomonella IR75a	0	0.9902	CPOM13149.t1	cpo101310	Yes
CpomIR76b	Bengtsson et al., 2012	Complete, Previously	550	Cydia pomonella Grid2 (Glutamate receptor ionotropic, delta-2)	0	0.9924	CPOM17515.t1	cpo134520	No
CpomIR60a.2	Novel	Incomplete	343	Not Found	N/A	N/A	N/A	N/A	No
CpomIR60a.3	Novel	Incomplete	310	Not Found	N/A	N/A	N/A	N/A	Yes
CpomIR60a.4	Novel	Complete?	563	Not Found	N/A	N/A	N/A	N/A	Yes
CpomIR60a.5	Novel	Incomplete	571	Not Found	N/A	N/A	N/A	N/A	Yes
CpomIR93a	Bengtsson et al., 2012	Complete, Previously	870	Cydia pomonella IR93a	1.81e-281	0.9799	CPOM11742.t1/CPOM11741.t1	cpo090950/cpo090940	Yes
